# Supplementary material for: Pathological complete response due to a prolonged time interval between preoperative chemoradiation and surgery in locally advanced rectal cancer: analysis from the German StuDoQ|Rectalcarcinoma registry
Source: BMC Cancer. 2020 Jan 20;20:49. doi: 10.1186/s12885-020-6538-8 (PMC6971897; doi:10.1186/s12885-020-6538-8)
Supplement: Supplementary file 1 — Additional file 1: Table S1. All participating hospitals and surgical directors who contributed patient data to the StuDoQ|ColonCancer registry. [file 12885_2020_6538_MOESM1_ESM.xlsx]

## Sheet: Sheet 1
Institution	Department	postal code and city	country
Städt. Klinikum München GmbH, Klinikum Neuperlach	Klinik für Allgemein- und Viszeralchirurgie, Endokrine Chirurgie und Coloproktologie	81737 München	Deutschland
Universitätsmedizin Mannheim	Chirurgische Klinik	68167 Mannheim	Deutschland
Westpfalz-Klinikum Kaiserslautern	Klinik für Allgemein-, Viszeral- und Transplantationschirurgie	67655 Kaiserslautern	Deutschland
Klinikum Augsburg	Klinik für Allgemein-, Viszeral- und Transplantationschirurgie	86156 Augsburg	Deutschland
Universitätsklinik Würzburg	Klinik & Poliklinik für Allgemein-, Viszeral-, Gefäß- und Kinderchirurgie	97080 Würzburg	Deutschland
Helios Kliniken Schwerin	Klinik für Allgemein- und Viszeralchirurgie	19055 Schwerin	Deutschland
Klinikum Ludwigsburg	Klinik für Allgemein- und Viszeralchirurgie	71640 Ludwigsburg	Deutschland
St. Josefs-Hospital	Abteilung für Koloproktologie	65189 Wiesbaden	Deutschland
Rotes Kreuz Krankenhaus Kassel	Chirurgie	34121 Kassel	Deutschland
Schwarzwald-Baar-Klinikum	Allgemein-, Viszeral- und Kinderchirurgie	78052 Villingen-Schwenningen	Deutschland
Klinikum am Bruderwald, Sozialstiftung Bamberg	Klinik für Allgemein-, Viszeral- und Thoraxchirurgie	96049 Bamberg	Deutschland
Krankenhaus Martha-Maria	Klinik für Allgemeine-, Viszeral- und Gefäßchirurgie	90491 Nürnberg	Deutschland
Diakoniekrankenhaus Henriettenstiftung gGmbH	Allgemein- und Viszeralchirurgie	30171 Hannover	Deutschland
Katholische Kliniken Oberhausen	Klinik für Allgemein- und Viszeralchirurgie	46117 Oberhausen	Deutschland
Westpfalz Klinikum Kirchheimbolanden	Chirurgie	67292 Kirchheimbolanden	Deutschland
Oberlausitz Kliniken GmbH	Chirurgie	02625 Bautzen	Deutschland
Universitätsmedizin Göttingen	Klinik für Allgemein-, Viszeral- und Kinderchirurgie	37075 Göttingen	Deutschland
Krankenhaus Landshut-Achdorf	Chirurgische Klinik I	84036 Landshut	Deutschland
Klinikum Frankfurt-Höchst	Klinik für Allgemein-, Viszeral-, Gefäß- und Thoraxchirurgie	65929 Frankfurt	Deutschland
Klinikum Chemnitz gGmbH	Klinik für Allgemein- und Viszeralchirurgie	09116 Chemnitz	Deutschland
Klinikum Leverkusen	Klinik für Allgemein-, Visceral- und Thoraxchirurgie	51375 Leverkusen	Deutschland
Vivantes-Humboldt-Klinikum Berlin	Klinik für Allgemein-, Visceral- und Gefäßchirurgie	13509 Berlin	Deutschland
St. Marien-Hospital	Abteilung für Allgemein- und Viszeralchirurgie	53115 Bonn	Deutschland
Krankenhaus Porz am Rhein	Klinik für Allgemein-, Viszeral- und Unfallchirurgie	51149 Köln	Deutschland
Helios-Klinik Erfurt	Klinik für Allgemein- und Viszeralchirurgie	99089 Erfurt	Deutschland
Ubbo-Emmius-Klinik Aurich	Chirurgie	26603 Aurich	Deutschland
Klinikum Hildesheim GmbH	Klinik für Allgemein-, Viszeral-, Gefäß- und Thoraxchirurgie	31135 Hildesheim	Deutschland
St. Barbara-Klinik Hamm-Heessen GmbH	Abteilung für Allgemein- und Viszeralchirurgie/Koloproktologie	59073 Hamm	Deutschland
Klinikum Landshut gGmbH	Chirurgische Klinik I	84034 Landshut	Deutschland
St. Elisabeth-Krankenhaus	Chirurgische Abteilung I	04277 Leipzig	Deutschland
Marienhausklinik St. Josef Kohlhof	Chirurgische Klinik	66539 Neunkirchen	Deutschland
Geimeinschaftsklinikum Mittelrhein Ev. Stift St. Martin	Klinik für Allgemein- und Viszeralchirurgie	56068 Koblenz	Deutschland
Ev. Krankenhaus Herne	Allgemein- und Viszeralchirurgie	44623 Herne	Deutschland
Israelitisches Krankenhaus	Allgemein und Viszeralchirurgie	22297 Hamburg	Deutschland
Universitätsklinikum des Saarlandes	Klinik für Allgemein-, Viszeral-, Gefäß- und Kinderchirurgie	66421 Homburg an der Saar	Deutschland
Lukas Krankenhaus	Klinik für Allgemein-, Viszeral- und MIC	32257 Bünde	Deutschland
Asklepios Kliniken Langen	Chirurgie	63225 Langen-Seligenstadt	Deutschland
Städtisches Klinikum Solingen gGmbH	Klinik für Allgemein- und Viszeralchirurgie	42653 Solingen	Deutschland
Krankenhaus St. Josef	Abteilung für Allgemein- und Viszeralchirurgie	97421 Schweinfurt	Deutschland
Benedictus-Krankenhaus	Allgemein- und Viszeralchirurgie	82327 Tutzing	Deutschland
Kliniken Essen-Mitte	Klinik für Chirurgie und Zentrum für MIC	45136 Essen	Deutschland
Augusta Krankenanstalt	Allgemein- und Viszeralchirurgie	44791 Bochum	Deutschland
Sana Klinikum Remscheid	Klinik für Allgemein-, Viszeral- und minimal invasive Chirurgie	42859 Remscheid	Deutschland
Elisabeth Krankenhaus Köln-Hohenlind	Klinik für Chirurgie	50935 Köln	Deutschland
Kathohlische Kliniken Ruhrhalbinsel, St. Josef Krankenahus Kupferdreh	Abteilung für Allgemein- und Viszeralchirurgie	45257 Essen	Deutschland
Kreiskliniken Altötting-Burghausen	Klinik für Allgemein-, Viszeral- und Thoraxchirurgie	84503 Altötting	Deutschland
Johanniter Krankenhaus Rheinhausen	Klinik für Allgemein-, Viszeral- und Gefäßchirurgie und Koloproktologie	47228 Duisburg	Deutschland
Unfallkrankenhaus	Chirurgie	12683 Berlin	Deutschland
Sana Klinikum Offenbach	Chirurgische Klinik I	63069 Offenbach	Deutschland
Theresienkrankenhaus	Allgemein- und Viszeralchirurgie	68165 Mannheim	Deutschland
StuDoq	studoq1	12345 studoq1	Deutschland
Lukaskrankenhaus	Coloproktologie und Hernienchirurgie	41464 Neuss	Deutschland
Krkhs. St. Barbara	Chirurgie	92421 Schwandorf	Deutschland
Marien Hospital	Klinik für Viszeral-, Minimalinvasive und Onkologische Chirurgie	40479 Düsseldorf	Deutschland
St. Josef Krankenhaus Moers GmbH	Abteilung für Allgemein- und Viszeralchirurgie, Proktologie	47441 Moers	Deutschland
Wertachklinik Schwabmünchen	Chirurgie	86830 Schwabmünchen	Deutschland
Caritasklinikum Saarbrücken	Allgemein-, Visceral-, Thorax- und Tumorchirurgie	66113 Saarbrücken	Deutschland
Zentralklinik Bad Berka	Allgemeine Chirurgie, Viszeralchirurgie	99438 Bad Berka	Deutschland
Elisabeth Krankenhaus	Chirurgie	49832 Thuine	Deutschland
Malteser Krkhs St. Anna	Chirurgie	47259 Duisburg	Deutschland
Klinik für Allgemein-, Viszeral- und kolopr. Chirurgie	Ev. Malie Sieveking-Krankehaus gGmbH	22359 Hamburg	Deutschland
Thüringen-Kliniken "Georgius Agricola" GmbH, Standort Saalfeld	Klinik für Allgemein- und Viszeralchirurgie	07318 Saalfeld	Deutschland
Klinikum Salzgitter GmbH	Chirurgie	38226 Salzgitter	Deutschland
Barmherzige Brüder St. Veit	Chirurgie	9300 St. Veit	Österreich
St. Martinus-Hospital	Chirurgische Klinik - Allgemein- und Viszeralchirurgie	57462 Olpe	Deutschland
Kreiskrankenhaus Delitzsch GmbH, Standort Eilenburg	Chirurgische Klinik	04838 Eilenburg	Deutschland
St. Ansgar-Krankenhaus	Abteilung für Allgemein-, Viszeral- und Gefäßchirurgie	37671 Höxter	Deutschland
Klinik Kitzinger Land	Chirurgie	97318 Kitzingen	Deutschland
Universitätsklinikum Bonn	Abteilung für Viszerale/kolorektale Chirurgie und Proktologie	53127 Bonn	Deutschland
Sana Kliniken Lübeck GmbH	Klinik für Allgemein- und Viszeralchirurgie	23560 Lübeck	Deutschland
Klinikum Bremerhaven Reinkenheide gGmbH	Klinik für Allgemein-, Viszeral-, Thorax- und Gefäßchirurgie	27574 Bremerhaven	Deutschland
Klinikum Stadt Soest	Klinik für Allgemein- und Viszeralchirurgie	59494 Soest	Deutschland
Klinik für MIC Berlin-Zehlendorf	Zentrum für Koloproktologie und Beckenbodentherapie	14129 Berlin	Deutschland
Klinikum Ingolstadt		85049 Ingolstadt	Deutschland
Asklepios Klinik Parchim	Abteilung für Allgemein- und Viszeralchirurgie	19370 Parchim	Deutschland
Charité - Campus Virchow-Klinikum	Klinik für Allgemein-, Viszeral- und Transplantationschirurgie	13353 Berlin	Deutschland
St.-Josefs-Hospital	Allgemein- und Viszeralchirurgie	49661 Cloppenburg	Deutschland
RKK-Klinikum St. Josefs-Krankenhaus	Klinik für Allgemein-, Viszeral- und Gefäßchirurgie	79104 Freiburg im Breisgau	Deutschland
Alexianer Krefeld GmbH - Krankenhaus Maria-Hilf	Chirurgische Kliniken	47805 Krefeld	Deutschland
Klinikum Forchheim	Allgemeinchirurgische Abteilung	91301 Forchheim	Deutschland
Ilm-Kreis-Kliniken	Allgemein- und Viszeralchirurgie	99310 Arnstadt	Deutschland
Saale-Unstrut-Klinikum	Klinik für Allgemein- und Viszeralchirurgie	06618 Naumburg	Deutschland
Schön Klinik Neustadt	Klinik für Allgemein-, Viszeral- und Gefäßchirurgie	23730 Neustadt	Deutschland
Agaplesion Diakonieklinikum Hamburg	Allgemein-, Viszeral- und minimalinvasive Chirurgie	20259 Hamburg	Deutschland
Ökumenisches Verbundkrankenhaus Trier	Allgemein- und Viszeralchirurgie	54293 Trier	Deutschland
Klinikum Dritter Orden München		80638 München	Deutschland
Isarklinikum		80331 München	Deutschland
St. Franziskus-Hospital	Allgemein-, Viszeral- und Thoraxchirurgie	59227 Ahlen	Deutschland
Waldkrankenhaus	Klinik für Allgemein- und Viszeralchirurgie	07607 Eisenberg	Deutschland
St. Bonifatius-Hospital	Chirurgische Klinik	49808 Lingen	Deutschland
Vinzenz Pallotti Hospital	Abteilung für Allgemein- und Viszeralchirurgie, Proktologie	51429 Bergisch-Gladbach	Deutschland
Bethesda Krankenhaus Bergedorf	Chirurgie	21029 Hamburg	Deutschland
Mühlenkreiskliniken Krankenhaus Lübbecke		32312 Lübbecke	Deutschland
Thüringen Kliniken GmbH, Standort Pößneck	Allgemein- und Viszeralchirurgie	07381 Pößneck	Deutschland
Universitätsklinikum Erlangen	Chirurgische Klinik	91054 Erlangen	Deutschland
Asklepios Klinik Wandsbek	Abteilung für Allgemein- und Viszeralchirurgie	22043 Hamburg	Deutschland
Krankenhaus Dornbirn	Chirurgische Abteilung	6850 Dornbirn	Österreich
Sana Kliniken des Landkreises Cham	Allgemein- und Visceralchirurgie, Proktologie	93413 Cham	Deutschland
Klinikum Nürnberg Nord	Allgemein-, Viszerall- und Thoraxchirurgie	90419 Nürnberg	Deutschland
Agaplesion Diakoniekliniken Kassel	Allgemein- und Viszeralchirurgie	34119 Kassel	Deutschland
Asklepios Stadtklinik Bad Tölz		83646 Bad Tölz	Deutschland
Krankenhaus Ludmillenstift	Allgemein- und Viszeralchirurgie	49716 Meppen	Deutschland
Heilig-Geist-Hospital	Allgemein-, und Viszeralchirurgie, Proktologie, MIC	55411 Bingen	Deutschland
KKH Delitzsch GmbH	Abteilung für Allgemein- und Viszeralchirurgie	04509 Delitzsch	Deutschland
Klinikum Bietigheim	Klinik für Allgemein- und Viszeralchirurgie	74321 Bietigheim-Bissingen	Deutschland
Kreisklinik Mindelheim	Allgemein-, Viszeral- und Minimalinvasive Chirurgie	87719 Mindelheim	Deutschland
Marienhausklinikum St. Elisabeth	Allgemein-, Viszeral- und Gefäßchirurgie	56564 Neuwied	Deutschland
Helios Klinikum Schleswig	Allgemein-, Viszeral- und Thoraxchirurgie	24837 Schleswig	Deutschland
